# Supplementary material for: Application of JAK inhibitors in the treatment of rheumatoid arthritis: a systematic analysis based on clinical trial databases and registries
Source: Front Med (Lausanne). 2026 Mar 5;13:1680115. doi: 10.3389/fmed.2026.1680115 (PMC12999776; doi:10.3389/fmed.2026.1680115)
Supplement: Supplementary file 2 [file Table_1.xlsx]

## Sheet: Sheet1
number	Trial Registration Number	Trial phase	Status	JAK drugs
1	NCT05814627	Ⅲ	Recruiting	upadacitinib
2	NCT05374785	Ⅱ	Completed	upadacitinib
3	NCT06800157	Ⅱ	Completed	LW402
4	NCT06887127	Ⅲ	Recruiting	TLL-018
5	NCT04086745	Ⅳ	Recruiting	baricitinib
6	NCT05955066	Ⅳ	Recruiting	baricitinib
7	NCT06625242	Ⅳ	Recruiting	filgotinib
8	NCT04512573	Phase Not Applicable	Completed	baricitinib，tofacitinib ，upadacitinib
9	NCT03660059	Ⅲ	Completed	peficitinib
10	NCT03387423	Phase Not Applicable	Completed	tofacitinib
11	NCT04485325	Ⅳ	Completed	tofacitinib
12	NCT03086343	Ⅲ	Completed	upadacitinib
13	NCT02629159	Ⅲ	Active, not recruiting	upadacitinib
14	NCT05003310	Phase Not Applicable	Recruiting	baricitinib
15	NCT06276998	Ⅲ	Recruiting	LNK01001
16	NCT05170646	Phase Not Applicable	Completed	upadacitinib
17	NCT02706951	Ⅲ	Completed	upadacitinib
18	NCT04175886	Phase Not Applicable	Completed	tofacitinib
19	NCT04333771	Ⅲ	Completed	SHR0302
20	NCT06020144	Ⅲ	Recruiting	TLL-018
21	NCT05874622	Ⅰ	Completed	VC005 tablets
22	NCT06099535	Ⅱ	Completed	zemprocitinib
23	NCT04530305	Phase Not Applicable	Recruiting	tofacitinib
24	NCT05133297	Ⅱ	Completed	TLL-018
25	NCT05572567	Phase Not Applicable	Completed	tofacitinib
26	NCT02720523	Ⅱ/Ⅲ	Completed	upadacitinib
27	NCT04079920	Phase Not Applicable	Completed	tofacitinib
28	NCT05827497	Ⅳ	Recruiting	baricitinib
29	NCT02675426	Ⅲ	Completed	upadacitinib
30	NCT04413617	Ⅱ	Completed	tofacitinib
31	NCT02706847	Ⅲ	Completed	upadacitinib
32	NCT02706873	Ⅲ	Completed	upadacitinib
33	NCT04798287	Phase Not Applicable	Completed	tofacitinib
34	NCT04772248	Phase Not Applicable	Completed	tofacitinib
35	NCT05121298	Ⅲ	Recruiting	upadacitinib
36	NCT05090410	Ⅲ	Recruiting	filgotinib
37	NCT03254966	Ⅱ	Completed	SHR0302
38	NCT02955212	Ⅲ	Completed	upadacitinib
39	NCT02066389	Ⅱ	Completed	upadacitinib
40	NCT02889796	Ⅲ	Completed	filgotinib
41	NCT02886728	Ⅲ	Completed	filgotinib
42	NCT02873936	Ⅲ	Completed	filgotinib
43	NCT03682705	Ⅱ	Completed	upadacitinib
44	NCT03701789	Ⅲ	Unknown status	baricitinib
45	NCT02831855	Ⅳ	Completed	tofacitinib
46	NCT02265705	Ⅲ	Completed	baricitinib
47	NCT02566967	Ⅲ	Completed	tofacitinib
48	NCT02151474	Ⅱ	Completed	INCB047986
49	2019-002676-14	Ⅱ	Completed	tofacitinib
50	2018-003351-37	Ⅲ/Ⅳ	Trial now transitioned	baricitinib
51	2018-000666-10	Ⅱ	Completed	upadacitinib
52	2016-000933-37	Ⅲ	Completed	upadacitinib
53	2015-003335-35	Ⅲ	Completed	upadacitinib
54	2015-003376-75	Ⅲ	Recruiting	upadacitinib
55	2015-003334-27	Ⅲ	Completed	upadacitinib
56	2015-003333-95	Ⅲ	Trial now transitioned	upadacitinib
57	2015-003332-13	Ⅲ	Completed	upadacitinib
58	2013-003984-72	Ⅱ	Completed	upadacitinib
59	2013-002358-57	Ⅱ	Completed	upadacitinib
60	2022-501017-31-00	Ⅲ	Completed	upadacitinib
61	2022-502578-18-00	Ⅲ/Ⅳ	Recruiting	upadacitinib
62	ChiCTR2400081609	Ⅰ	Recruiting	tofacitinib ， baritinib
63	ChiCTR2100048699	0	Recruiting	tofacitinib
64	2017-002753-11	Ⅳ	Completed	tofacitinib
65	DOH-27-0120-6345	Ⅲ	Completed	baricitinib
66	PHRR171222-001743	Ⅲ	Active, not recruiting	filgotinib
67	PHRR171227-001744	Ⅲ	Active, not recruiting	filgotinib
68	UMIN000043547	Phase Not Applicable	Recruiting	filgotinib
69	NCT03440892	Phase Not Applicable	Recruiting	tofacitinib，baricitinib
70	NCT03773978	Ⅲ	Completed	baricitinib
71	NCT06687551	Ⅳ	Not yet recruiting	filgotinib，upadacitinib，baricitinib，tofacitinib
72	NCT05567380	Phase Not Applicable	Unknown status	baricitinib
73	NCT02092467	Ⅳ	Completed	tofacitinib
74	NCT05379322	Ⅲ	Withdrawn	tofacitinib，upadacitinib，baricitinib
75	NCT06558305	Phase Not Applicable	Not yet recruiting	baricitinib
76	NCT05767775	Phase Not Applicable	Unknown status	tofacitinib
77	NCT03976245	Ⅳ	Recruiting	tofacitinib
78	NCT06301373	Phase Not Applicable	Recruiting	tofacitinib
79	NCT05153200	Ⅳ	Unknown status	upadacitinib
80	NCT05112120	Phase Not Applicable	Completed	baricitinib
81	NCT02281552	Ⅲ	Completed	tofacitinib
82	NCT05305066	Phase Not Applicable	Recruiting	tofacitinib，upadacitinib，baricitinib
83	NCT04267536	Phase Not Applicable	Completed	upadacitinib
84	NCT05238896	Ⅳ	Completed	baricitinib
85	NCT04870203	Ⅲ	Recruiting	baricitinib
86	NCT04928066	Ⅳ	Completed	tofacitinib
87	NCT02714634	Ⅳ	Recruiting	filgotinib，upadacitinib，baricitinib，tofacitinib
